# Supplementary material for: Maximal Extraction of Biological Information from Genetic Interaction Data
Source: PLoS Comput Biol. 2009 Apr 3;5(4):e1000347. doi: 10.1371/journal.pcbi.1000347 (PMC2659753; doi:10.1371/journal.pcbi.1000347)
Supplement: Table S1 — Supplemental Table S1 (0.03 MB XLS) [file pcbi.1000347.s001.xls]

## Sheet: Table S1
Table S1. Allele pairs with significant mutual information in the maximally complex invasion network. These alleles are shown in Figure 4B.
Gene1	Gene2	Common Neighbors	Mutual Information	-Log10(p)
GLN3(gf)	STE12(gf)	99	0.213388	15.0515
STE12(gf)	STE20(gf)	99	0.463619	14.9546
GLN3(gf)	STE20(gf)	98	0.185791	10.7834
STE12(gf)	TEC1(gf)	98	0.222349	9.21801
CDC42(gf)	HSL1(lf)	88	0.155964	8.42196
CDC42(gf)	STE20(gf)	100	0.321269	8.41338
HSL1(lf)	PHD1(gf)	87	0.122489	8.27083
GPA2(lf)	RPS0A(lf)	17	0.810759	8.08689
CLA4(lf)	RPS0A(lf)	16	0.774699	7.94641
AGA1(lf)	VPS25(lf)	11	0.334517	7.85688
CLN1(lf)	RPS0A(lf)	18	0.839448	7.64368
RGS2(lf)	RIM13(lf)	10	0.676572	7.63185
CDC42(gf)	PBS2(lf)	86	0.193494	7.58403
BEM1(gf)	GLN3(gf)	98	0.126298	7.50681
FLO8(gf)	TEC1(gf)	100	0.177704	7.48564
EGT2(lf)	RAS2(lf)	17	0.588964	7.19273
CDC42(gf)	GLN3(gf)	101	0.176365	7.10577
IPK1(lf)	STE12(gf)	89	0.118605	7.07473
CLN1(lf)	GPA2(lf)	17	0.779216	6.99975
PBS2(lf)	STE11(gf)	89	0.131205	6.99663
HOG1(lf)	PBS2(lf)	101	0.207209	6.99339
RIM8(lf)	RPS0A(lf)	17	0.704364	6.73394
VPS25(lf)	YAP1(lf)	12	0.380904	6.61913
SOK2(lf)	YEL033W(lf)	16	0.526541	6.5691
FLO10(lf)	SOK2(lf)	17	0.523347	6.51613
PDE1(lf)	RIM8(lf)	16	0.482518	6.481
MSN1(lf)	TPK2(lf)	16	0.687349	6.41438
BEM1(gf)	CDC42(gf)	99	0.236051	6.40646
BEM1(gf)	FLO8(gf)	99	0.161527	6.26915
RAS2(lf)	SNF4(lf)	12	0.744887	6.0946
MSN1(lf)	VPS25(lf)	11	0.457661	6.08666
SOK2(lf)	SUT1(lf)	18	0.456624	5.99023
AGA1(lf)	SNF4(lf)	11	0.77479	5.97233
CDC42(gf)	HOG1(lf)	93	0.116784	5.97219
GLN3(gf)	HSL1(lf)	86	0.113153	5.95438
CDC42(gf)	STE12(gf)	101	0.382917	5.94074
LIN1(lf)	YOR248W(lf)	17	0.648867	5.92957
RSC1(lf)	SUT1(lf)	17	0.554236	5.91354
IPK1(lf)	STE20(gf)	88	0.110841	5.84789
CLB1(lf)	SNF4(lf)	12	0.888446	5.83942
CAR2(lf)	MSN1(lf)	16	0.564737	5.82357
MSN5(lf)	RPS0A(lf)	15	0.717614	5.80197
SOK2(lf)	YGR149W(lf)	17	0.55742	5.78835
CLN1(lf)	PDE1(lf)	16	0.57968	5.68951
DFG16(lf)	RIM9(lf)	17	0.79834	5.64989
SOK2(lf)	SSA4(lf)	17	0.579074	5.64874
DIA3(lf)	VPS25(lf)	11	0.256212	5.62194
HMS1(lf)	SOK2(lf)	17	0.598199	5.62122
IPK1(lf)	TEC1(gf)	88	0.137677	5.58373
GLN3(lf)	SUT1(lf)	3	0.682606	5.56544
FKH2(lf)	GPA2(lf)	17	0.706894	5.52962
PCL1(lf)	PDE1(lf)	14	0.670416	5.48231
LIN1(lf)	MID2(lf)	18	0.743742	5.47892
YAK1(lf)	YGR149W(lf)	15	0.720481	5.47499
SNF4(lf)	YAK1(lf)	12	0.744887	5.46407
ROX1(lf)	RSC1(lf)	18	0.465346	5.46222
PHD1(gf)	TEC1(gf)	100	0.132315	5.4074
RPS0A(lf)	TEC1(lf)	17	0.627212	5.35237
STE20(gf)	TEC1(gf)	99	0.230012	5.3452
GPA2(lf)	MSN1(lf)	16	0.572556	5.33605
GLN3(lf)	YGR045C(lf)	3	0.682606	5.3305
CLB1(lf)	DBR1(lf)	16	0.652086	5.29363
RPS0A(lf)	YOR225W(lf)	18	0.677827	5.29174
FLO10(lf)	GPA2(lf)	16	0.615883	5.28352
MSN1(lf)	YAK1(lf)	14	0.570587	5.28323
CAR2(lf)	CLN1(lf)	18	0.639314	5.27771
KTR2(lf)	YOL155C(lf)	18	0.667486	5.27314
RAS2(dn)	STE12(gf)	49	0.231357	5.2699
MEP2(lf)	SOK2(lf)	15	0.531268	5.24348
CLN1(lf)	FKH2(lf)	18	0.677827	5.18334
FKH2(lf)	RSC1(lf)	17	0.633917	5.09438
BEM1(gf)	PHD1(gf)	98	0.123708	5.08601
CLN2(lf)	RPS0A(lf)	15	0.710015	5.08477
SNF4(lf)	YAP1(lf)	12	0.596242	5.04254
GAT4(lf)	SOK2(lf)	17	0.490158	5.0038
AGA1(lf)	MIH1(lf)	12	0.673108	4.98206
DBR1(lf)	FKH2(lf)	17	0.643152	4.97284
CTS1(lf)	PRY2(lf)	16	0.639586	4.94518
FKH2(lf)	RAS2(lf)	17	0.706894	4.93599
MSN1(lf)	RPS0A(lf)	16	0.66703	4.91996
CLA4(lf)	TEC1(lf)	15	0.72808	4.9033
DBR1(lf)	EGT2(lf)	17	0.566655	4.90048
PDE1(lf)	RIM9(lf)	15	0.523669	4.86739
DBR1(lf)	MSN1(lf)	16	0.595564	4.86005
FLO8(gf)	STE20(gf)	100	0.201037	4.85689
CAR2(lf)	FLO10(lf)	17	0.55742	4.8363
FLO10(lf)	YEL033W(lf)	16	0.741184	4.75955
CLA4(lf)	GPA2(lf)	16	0.700545	4.75535
MSN1(lf)	RCS1(lf)	15	0.58396	4.73687
MGA1(lf)	MPH1(lf)	12	0.816666	4.69414
AGA1(lf)	CLB1(lf)	14	0.731941	4.69345
BUD8(lf)	FKH2(lf)	17	0.667991	4.69271
ACE2(lf)	MSN1(lf)	14	0.562446	4.68298
TPK3(lf)	YJL142C(lf)	17	0.614793	4.67514
KSS1(dn)	STE12(gf)	98	0.11586	4.64315
CAR2(lf)	RPS0A(lf)	17	0.576544	4.64129
RCS1(lf)	RSC1(lf)	17	0.633917	4.63768
MID2(lf)	RSC1(lf)	17	0.554236	4.6335
DFG5(lf)	RCS1(lf)	16	0.585752	4.62826
CLA4(lf)	CLN1(lf)	16	0.687349	4.61798
RSC1(lf)	XBP1(lf)	16	0.382914	4.59978
DBR1(lf)	PDE1(lf)	15	0.605634	4.54931
PDE1(lf)	RGS2(lf)	14	0.50599	4.53793
CLN1(lf)	MSN1(lf)	17	0.656226	4.52823
CLN2(lf)	GPA2(lf)	15	0.630917	4.50179
PDE1(lf)	WHI3(lf)	15	0.512461	4.49979
CLB1(lf)	SOK2(lf)	17	0.595669	4.49873
PDE1(lf)	YOR225W(lf)	16	0.541729	4.47715
EGT2(lf)	RIM8(lf)	18	0.480083	4.47535
DFG5(lf)	FLO10(lf)	16	0.518721	4.4617
ISW1(lf)	TPK2(lf)	17	0.598199	4.4236
DFG5(lf)	RPS0A(lf)	16	0.649398	4.37147
EGT2(lf)	RPS0A(lf)	17	0.538296	4.3662
PBS2(lf)	PHD1(gf)	86	0.12281	4.36452
SOK2(lf)	YAK1(lf)	15	0.520802	4.3629
FKH2(lf)	VPS25(lf)	12	0.628421	4.35891
BUD4(lf)	MIH1(lf)	16	0.527407	4.34243
MPH1(lf)	YAK1(lf)	12	0.744887	4.33571
WHI2(lf)	YAK1(lf)	15	0.627308	4.31805
FLO10(lf)	SNF4(lf)	12	0.673108	4.31722
URE2(lf)	XBP1(lf)	15	0.569885	4.29191
CLB1(lf)	GPA2(lf)	16	0.629079	4.26601
CLB1(lf)	CLN1(lf)	18	0.600183	4.25701
SUT1(lf)	YAK1(lf)	15	0.648982	4.25421
CLN1(lf)	EGT2(lf)	18	0.518596	4.25302
RIM8(lf)	RIM9(lf)	17	0.636447	4.23985
PDE1(lf)	TEC1(lf)	15	0.559419	4.23954
SOK2(lf)	YJL142C(lf)	17	0.456085	4.23857
SIP4(lf)	SOK2(lf)	18	0.42884	4.23618
RCS1(lf)	SOK2(lf)	16	0.434755	4.23008
MSN1(lf)	MSN5(lf)	14	0.644121	4.21672
ACE2(lf)	LIN1(lf)	15	0.598035	4.21183
RPS0A(lf)	WHI3(lf)	16	0.615883	4.19552
MKS1(lf)	YAK1(lf)	15	0.720481	4.19261
CLN2(lf)	PDE2(lf)	13	0.733195	4.19167
GLN3(gf)	PBS2(lf)	85	0.127998	4.18937
CLN1(lf)	RAS2(lf)	17	0.687769	4.18283
DBR1(lf)	GPA2(lf)	16	0.703233	4.18269
DIA3(lf)	RCS1(lf)	14	0.559374	4.18176
ACE2(lf)	RSC1(lf)	15	0.605634	4.15681
AGA1(lf)	RCS1(lf)	14	0.559374	4.15679
CLA4(lf)	MSN5(lf)	15	0.76383	4.15258
GPA2(lf)	RIM8(lf)	17	0.634572	4.14914
CAR2(lf)	IME2(lf)	18	0.468354	4.14038
CLA4(lf)	PDE1(lf)	14	0.544293	4.13676
DBR1(lf)	RPS0A(lf)	16	0.669718	4.13253
MSN1(lf)	RSC1(lf)	16	0.656522	4.10184
DFG16(lf)	RPS0A(lf)	17	0.605558	4.09804
KSS1(dn)	STE20(gf)	98	0.109132	4.09686
FLO8(gf)	STE12(gf)	101	0.188404	4.08635
RIM9(lf)	RPS0A(lf)	16	0.626391	4.06968
CAR2(lf)	MSN5(lf)	14	0.544293	4.05753
BUD8(lf)	SOK2(lf)	17	0.475209	4.05696
FKH2(lf)	SFP1(lf)	12	0.799072	4.03933
CLN1(lf)	DBR1(lf)	17	0.689645	4.03842
ASI2(lf)	TEC1(gf)	5	0.590436	4.03796
CLN1(lf)	RIM9(lf)	17	0.667991	4.03734
PAM1(lf)	YAP1(lf)	18	0.686549	4.01283
GLN3(gf)	MSN1(gf)	100	0.136481	4.00159
