# Supplementary material for: Maximal Extraction of Biological Information from Genetic Interaction Data
Source: PLoS Comput Biol. 2009 Apr 3;5(4):e1000347. doi: 10.1371/journal.pcbi.1000347 (PMC2659753; doi:10.1371/journal.pcbi.1000347)
Supplement: Table S2 — Supplemental Table S2 (0.02 MB XLS) [file pcbi.1000347.s002.xls]

## Sheet: Table S2
Table S2. Biological process GO annotations for the two clusters of genes in the invasion mutual information network of maximal complexity (Figure 4B). MAP kinase and cAMP signaling genes are segregated in the two clusters.
Cluster 1 (17 alleles)
Annotation	Type	p	# Genes in cluster	#Genes in Network	-Log10P	GENES
positive regulation of RNA metabolic pro	bp	7.59464e-05	6	8	4.11949	TEC1, GLN3, STE12, PHD1, HOG1, RAS2
positive regulation of transcription	bp	7.59464e-05	6	8	4.11949	TEC1, GLN3, STE12, PHD1, HOG1, RAS2
positive regulation of nucleobase, nucleoside, and nucleic acid metabolic process	bp	7.59464e-05	6	8	4.11949	TEC1, GLN3, STE12, PHD1, HOG1, RAS2
positive regulation of transcription, DNA dependent	bp	7.59464e-05	6	8	4.11949	TEC1, GLN3, STE12, PHD1, HOG1, RAS2
cell surface receptor linked signal transduction	bp	0.000162754	7	12	3.78847	KSS1, STE20, PBS2, HOG1, CDC42, STE11, RAS2
osmosensory signaling pathway	bp	0.000280151	4	4	3.55261	STE20, PBS2, HOG1, STE11
positive regulation of transcription from RNA polymerase II promoter	bp	0.000545602	5	7	3.26312	TEC1, GLN3, STE12, PHD1, HOG1
positive regulation of cellular process	bp	0.000597563	7	14	3.22362	TEC1, GLN3, STE20, STE12, PHD1, HOG1, RAS2
response to pheromone	bp	0.000597563	7	14	3.22362	BEM1, KSS1, STE20, STE12, HOG1, CDC42, STE11
invasive growth in response to glucose limitation	bp	0.000883344	8	19	3.05387	TEC1, FLO8, KSS1, STE20, STE12, CDC42, STE11, MSN1
positive regulation of cellular metabolism	bp	0.000965038	6	11	3.01546	TEC1, GLN3, STE12, PHD1, HOG1, RAS2
positive regulation of catalytic activity	bp	0.00127624	4	5	2.89407	STE20, PBS2, STE11, RAS2
response to pheromone during conjugation	bp	0.00132836	5	8	2.87668	BEM1, KSS1, STE20, CDC42, STE11
sexual reproduction	bp	0.00176732	6	12	2.75268	BEM1, KSS1, STE20, STE12, CDC42, STE11
MAPKKK cascade	bp	0.00236128	3	3	2.62685	STE20, PBS2, STE11
positive regulation of transferase activity	bp	0.00236128	3	3	2.62685	STE20, PBS2, STE11
positive regulation of protein kinase activity	bp	0.00236128	3	3	2.62685	STE20, PBS2, STE11
positive regulation of kinase activity	bp	0.00236128	3	3	2.62685	STE20, PBS2, STE11
protein kinase cascade	bp	0.00236128	3	3	2.62685	STE20, PBS2, STE11
hyperosmotic response	bp	0.00236128	3	3	2.62685	PBS2, HOG1, MSN1
regulation of conjugation	bp	0.0034874	4	6	2.4575	KSS1, STE20, CDC42, STE11
signal transduction during conjugation w	bp	0.0034874	4	6	2.4575	KSS1, STE20, CDC42, STE11
regulation of conjugation with cellular	bp	0.0034874	4	6	2.4575	KSS1, STE20, CDC42, STE11
pheromone-dependent signal transduction	bp	0.0034874	4	6	2.4575	KSS1, STE20, CDC42, STE11
primary metabolic process	bp	0.00712377	15	72	2.14729	TEC1, IPK1, GLN3, FLO8, KSS1, STE20, STE12, PBS2, PHD1, HSL1, HOG1, STE11, RAS2, ASI2, MSN1
phosphorylation	bp	0.00732735	6	15	2.13505	KSS1, STE20, PBS2, HSL1, HOG1, STE11
protein amino acid phosphorylation	bp	0.00732735	6	15	2.13505	KSS1, STE20, PBS2, HSL1, HOG1, STE11
signal transduction during filamentous g	bp	0.00860465	3	4	2.06527	KSS1, STE20, STE11
phosphate metabolic process	bp	0.0107134	6	16	1.97007	KSS1, STE20, PBS2, HSL1, HOG1, STE11
phosphorus metabolic process	bp	0.0107134	6	16	1.97007	KSS1, STE20, PBS2, HSL1, HOG1, STE11
regulation of RNA metabolic process	bp	0.0220126	8	29	1.65733	TEC1, GLN3, FLO8, STE12, PHD1, HOG1, RAS2, MSN1
RNA biosynthetic process	bp	0.0275489	8	30	1.5599	TEC1, GLN3, FLO8, STE12, PHD1, HOG1, RAS2, MSN1
Cluster 2 (66 alleles)
Annotation	Type	p	# Genes in cluster	#Genes in Network	-Log10P	GENES
RNA biosynthetic process	bp	0.00330803	22	30	2.48043	TEC1, ISW1, GLN3, RCS1, SNF4, SUT1, RSC1, MGA1, XBP1, GAT4, SIP4, VPS25, ACE2, SFP1, YAP1, SOK2, FKH2, MKS1, RAS2, MSN1, HMS1, ROX1
transcription, DNA-dependent	bp	0.00330803	22	30	2.48043	TEC1, ISW1, GLN3, RCS1, SNF4, SUT1, RSC1, MGA1, XBP1, GAT4, SIP4, VPS25, ACE2, SFP1, YAP1, SOK2, FKH2, MKS1, RAS2, MSN1, HMS1, ROX1
regulation of RNA metabolic process	bp	0.00570058	21	29	2.24408	TEC1, ISW1, GLN3, RCS1, SNF4, SUT1, RSC1, MGA1, XBP1, GAT4, SIP4, VPS25, ACE2, YAP1, SOK2, FKH2, MKS1, RAS2, MSN1, HMS1, ROX1
regulation of transcription, DNA-dependent	bp	0.00570058	5	29	2.24408	TEC1, ISW1, GLN3, RCS1, SNF4, SUT1, RSC1, MGA1, XBP1, GAT4, SIP4, VPS25, ACE2, YAP1, SOK2, FKH2, MKS1, RAS2, MSN1, HMS1, ROX1
cAMP-mediated signaling	bp	0.0299264	5	5	1.52395	GPA2, PDE1, RAS2, RGS2, PDE2
cyclic-nucleotide-mediated signaling	bp	0.0299264	5	5	1.52395	GPA2, PDE1, RAS2, RGS2, PDE2
second-messenger-mediated signaling	bp	0.0299264	5	5	1.52395	GPA2, PDE1, RAS2, RGS2, PDE2
